# Supplementary material for: Bacterial cytochrome P450s: a bioinformatics odyssey of substrate discovery
Source: Front Microbiol. 2024 Feb 7;15:1343029. doi: 10.3389/fmicb.2024.1343029 (PMC10879549; doi:10.3389/fmicb.2024.1343029)
Supplement: Supplementary file 1 [file Table_1.XLSX]

## Sheet: Hoja 1
	Source Database
Ligand Group	PDB	CHEMBL	CHEBI	KEGG
2023-01-01	DAO, PAM, D12, 12H, EPA, 140, VGJ		CHEBI:141772, CHEBI:30807, CHEBI:70838, CHEBI:37257	pimelate
2023-02-01	MLI, MLA		CHEBI:83955, CHEBI:76928	pyruvate, oxaloacetate, acetoacetate
2023-03-01	RWZ, DXJ		CHEBI:16619, CHEBI:83951, CHEBI:175763, CHEBI:83958, CHEBI:17580	dimethylallyl-PP, farnesyl-PP
2023-04-01	ZMP, ZMO		CHEBI:136878	pimeloyl-CoA, propanoyl-CoA, methylmalonyl-CoA, malonyl-CoA, isobutyryl-CoA
2	PXI, Z18, NRB, XJO, 1D2, QLE, MIV, MY8, EY5, ERB, EPB, EPD, F4O, 9LF, EFO, FLI, E53		CHEBI:76801, CHEBI:63307, CHEBI:63677, CHEBI:16089, CHEBI:64258, CHEBI:27977, CHEBI:80029, CHEBI:31549	erythromycin A
3	EL3, CAM, CAH		CHEBI:51460, CHEBI:51479
2023-01-04	C3S, STR, TES, C0R, PLO, ASD, NQ8, ESL, A9H	CHEMBL2048335, CHEMBL2048320, CHEMBL2048329, CHEMBL2048327, CHEMBL112570, CHEMBL2048319, CHEMBL2048331, CHEMBL2048328, CHEMBL225111, CHEMBL2048323, CHEMBL63243, CHEMBL2048325, CHEMBL455876, CHEMBL2048322, CHEMBL2048332, CHEMBL2048330, CHEMBL2048321, CHEMBL2048318, CHEMBL2048333, CHEMBL2048316, CHEMBL69851, CHEMBL2048334, CHEMBL2048336, CHEMBL2048326, CHEMBL2048317, CHEMBL2048324	CHEBI:71541, CHEBI:17703, CHEBI:84145, CHEBI:83860, CHEBI:83863, CHEBI:59418, CHEBI:16496, CHEBI:58734, CHEBI:28113, CHEBI:17791, CHEBI:138029
2023-02-04	VD3, VDY, VDX, 7ZU
2023-01-05	PFZ, FJQ	CHEMBL808, CHEMBL91
2023-02-05	M65, 6XD	CHEMBL330775
6		CHEMBL3804971, CHEMBL3805159, CHEMBL3806115
7	YTT	CHEMBL4437128, CHEMBL4565125, CHEMBL4471315, CHEMBL4467901	CHEBI:67269
8	FLV, NQ, 226		CHEBI:58696, CHEBI:77877, CHEBI:77840
9	1CM, CII, CM9, CM6
2023-01-10	JZ3, 261, V55, 3DM		CHEBI:141700, CHEBI:141702	catechol
2023-02-10	ANN, 8ZU, 81J, FIV, 81M, TWO, 1F1, EGM, 81P, 4MI, 4IA, 8QM, EH1, 8ZX, EJV, IZP		CHEBI:16579, CHEBI:16639	tyrosine, benzoate, methylbenzoate
2023-03-10	88L, GWM, FW6
Ungrouped	PIY, 17Q, PIW, BEN, DBE, 9AP, PIM, M8N, CMW, TCZ, NCT, CNL, RFA, SPK, TMH, PP9, 6XF, HIS, REA, 5MK, EMZ, ID3, HX2, SRT, 2OH, CRR, P3Z, AUI, JDJ, C8B, C8H, 2CC, II4, 2UO, KLN	CHEMBL104, CHEMBL106	CHEBI:58307	biotin, glutamine, pantothenate, serine, aspartate, quinolinate, histidine, avermectin A1a, isopentenyl-PP, cyclooctatin, pentalenolactone, glucose, fructose-6P, tryptophan, staurosporine, calicheamicinone, calicheamicin, arginine, nocardicin A, cysteine, leucine, chorismate, benzoxazolinyl-CoA
