# Supplementary material for: Bacterial cytochrome P450s: a bioinformatics odyssey of substrate discovery
Source: Front Microbiol. 2024 Feb 7;15:1343029. doi: 10.3389/fmicb.2024.1343029 (PMC10879549; doi:10.3389/fmicb.2024.1343029)
Supplement: Supplementary file 2 [file Table_2.XLSX]

## Sheet: Hoja 1
Protein (Uniprot ID)	Representative PDB Structure	Protein Phylogenetic Group	Ligand Group that Binds the Protein*
O31440	1IZO	F	2023-01-01
Q8VQF6	3BDZ	J	2023-02-01
P9WPP3	6T0J	J	2023-03-01
Q9KIZ4	1Q5D	J	2
P00183**	1AKD	H	3
Q06069	5IKI	J	2023-01-04
P18326	3CV9	K	2023-02-04
P00183**	1PHA	H	2023-01-05
P9WPN8	5LI8	J	2023-02-05
P9WPP7	3G5H	J	7
Q9KZF5	2NZ5	J	8
P9WPP9	2CI0	E	9
A0A076MY51	5OMU	I	2023-01-10
Q6N8N2	4DNJ	J	2023-02-10
Q8NSW2	5GWE	J	2023-03-10
*No reliable structures were obtained for proteins that bind ligand group 1.4.
**It is clarified that protein P00183 binds to both group 3 and group 5.1
